# Supplementary material for: Congrong Shujing Granules ameliorates mitochondrial associated membranes to against MPP+-induced neurological damage in the cellular model of Parkinson’s disease
Source: Front Pharmacol. 2025 May 30;16:1509317. doi: 10.3389/fphar.2025.1509317 (PMC12162334; doi:10.3389/fphar.2025.1509317)
Supplement: Supplementary file 3 [file DataSheet11.zip]

Archive with 11 entries (10 files):
- Cyto-Ca2+ levels-2/
- Cyto-Ca2+ levels-2/M-1.fcs
- Cyto-Ca2+ levels-2/M-2.fcs
- Cyto-Ca2+ levels-2/M-3.fcs
- Cyto-Ca2+ levels-2/M-4.fcs
- Cyto-Ca2+ levels-2/M-5.fcs
- Cyto-Ca2+ levels-2/Z-1.fcs
- Cyto-Ca2+ levels-2/Z-2.fcs
- Cyto-Ca2+ levels-2/Z-3.fcs
- Cyto-Ca2+ levels-2/Z-4.fcs
- Cyto-Ca2+ levels-2/Z-5.fcs
