# Supplementary material for: Congrong Shujing Granules ameliorates mitochondrial associated membranes to against MPP+-induced neurological damage in the cellular model of Parkinson’s disease
Source: Front Pharmacol. 2025 May 30;16:1509317. doi: 10.3389/fphar.2025.1509317 (PMC12162334; doi:10.3389/fphar.2025.1509317)
Supplement: Supplementary file 6 [file DataSheet4.zip]

Archive with 10 entries (9 files):
- ROS-1/
- ROS-1/2-APB-1.fcs
- ROS-1/2-APB-2.fcs
- ROS-1/2-APB-3.fcs
- ROS-1/2-APB-4.fcs
- ROS-1/Blank.fcs
- ROS-1/Control-1.fcs
- ROS-1/Control-2.fcs
- ROS-1/Control-3.fcs
- ROS-1/Control-4.fcs
