# Supplementary material for: Congrong Shujing Granules ameliorates mitochondrial associated membranes to against MPP+-induced neurological damage in the cellular model of Parkinson’s disease
Source: Front Pharmacol. 2025 May 30;16:1509317. doi: 10.3389/fphar.2025.1509317 (PMC12162334; doi:10.3389/fphar.2025.1509317)
Supplement: Supplementary file 12 [file DataSheet12.zip]

Archive with 10 entries (9 files):
- apoptosis-2/
- apoptosis-2/CRSJG-1.fcs
- apoptosis-2/CRSJG-2.fcs
- apoptosis-2/CRSJG-3.fcs
- apoptosis-2/CRSJG-4.fcs
- apoptosis-2/MMP+-1.fcs
- apoptosis-2/MMP+-2.fcs
- apoptosis-2/MMP+-3.fcs
- apoptosis-2/MMP+-4.fcs
- apoptosis-2/PI-PE.fcs
